# Supplementary material for: Assessing the genetic relationship between phimosis and 26 urogenital diseases: a Mendelian randomization study
Source: Front Endocrinol (Lausanne). 2024 Jun 10;15:1308270. doi: 10.3389/fendo.2024.1308270 (PMC11194306; doi:10.3389/fendo.2024.1308270)
Supplement: Supplementary file 1 [file Table_1.xlsx]

## Sheet: Table S1
Table S1. Phenotype descriptions and distributions
Phenotypes	Study / Consortium	Sample Size	N Cases	N Controls	Population	GWAS ID (MRC-IEU)	Unit	Data availability
Redundant prepuce, phimosis and paraphimosis	Finngen_R8	126156	6859	119297	European	finngen_R9_N14_PHIMOSIS	Binary classification	https://storage.googleapis.com/finngen-public-data-r9/summary_stats/finngen_R9_N14_PHIMOSIS.gz
Abnormal spermatozoa	Finngen_R7	295791	1913	293878	European	finngen_R7_R18_ABNORMAL_SPERMATOZ	Binary classification	https://storage.googleapis.com/finngen-public-data-r7/summary_stats/finngen_R7_R18_ABNORMAL_SPERMATOZ.gz
Impotence	Finngen_R8	120561	1264	119297	European	finngen_R9_N14_IMPOTENCE	Binary classification	https://storage.googleapis.com/finngen-public-data-r9/summary_stats/finngen_R9_N14_IMPOTENCE.gz
Male infertility	Finngen_R8	120568	1271	119297	European	finngen_R9_N14_MALEINFERT	Binary classification	https://storage.googleapis.com/finngen-public-data-r9/summary_stats/finngen_R9_N14_MALEINFERT.gz
Testicular dysfunction, other/unspecified	Finngen_R8	161498	91	161407	European	finngen_R9_E4_TESTICDYSNAS	Binary classification	https://storage.googleapis.com/finngen-public-data-r9/summary_stats/finngen_R9_E4_TESTICDYSNAS.gz
Testicular hypofunction	Finngen_R8	162074	667	161407	Europena	finngen_R9_E4_TESTICHYPO	Binary classification	https://storage.googleapis.com/finngen-public-data-r9/summary_stats/finngen_R9_E4_TESTICHYPO.gz
Calculus of kidney and ureter	Finngen_R8	376406	9713	366693	Europena	finngen_R9_N14_CALCUKIDUR	Binary classification	https://storage.googleapis.com/finngen-public-data-r9/summary_stats/finngen_R9_N14_CALCUKIDUR.gz
Calculus of lower urinary tract	Finngen_R8	368091	1398	366693	Europena	finngen_R9_N14_CALCULOWER	Binary classification	https://storage.googleapis.com/finngen-public-data-r9/summary_stats/finngen_R9_N14_CALCULOWER.gz
Hyperplasia of prostate	Finngen_R8	120568	30066	149363	European	finngen_R9_N14_PROSTHYPERPLA	Binary classification	https://storage.googleapis.com/finngen-public-data-r9/summary_stats/finngen_R9_N14_PROSTHYPERPLA.gz
Urethral stricture	Finngen_R8	329598	1597	328001	Europena	finngen_R9_N14_URETHRALSTRICT	Binary classification	https://storage.googleapis.com/finngen-public-data-r9/summary_stats/finngen_R9_N14_URETHRALSTRICT.gz
Retention of urine	Finngen_R8	354663	11657	343006	Europena	finngen_R9_R18_RETEN_URINE	Binary classification	https://storage.googleapis.com/finngen-public-data-r9/summary_stats/finngen_R9_R18_RETEN_URINE.gz
Hydronephrosis	Finngen_R8	342194	3252	338942	Europena	finngen_R9_N14_HYDRONEPHR	Binary classification	https://storage.googleapis.com/finngen-public-data-r9/summary_stats/finngen_R9_N14_HYDRONEPHR.gz
Acute nephritic syndrome	Finngen_R8	372216	581	371635	Europena	finngen_R9_N14_ACUTENEPHRITIC	Binary classification	https://storage.googleapis.com/finngen-public-data-r9/summary_stats/finngen_R9_N14_ACUTENEPHRITIC.gz
Chronic nephritic syndrome	Finngen_R8	372733	1098	371635	Europena	finngen_R9_N14_CHRONEPHROPATH	Binary classification	https://storage.googleapis.com/finngen-public-data-r9/summary_stats/finngen_R9_N14_CHRONEPHROPATH.gz
Glomerulonephritis	Finngen_R8	377277	1605	375672	Europena	finngen_R9_N14_GLOMER_NEPHRITIS	Binary classification	https://storage.googleapis.com/finngen-public-data-r9/summary_stats/finngen_R9_N14_GLOMER_NEPHRITIS.gz
IgA glomerulonephritis	Finngen_R8	377277	592	376685	Europena	finngen_R9_N14_IGA_NEPHROPATHY	Binary classification	https://storage.googleapis.com/finngen-public-data-r9/summary_stats/finngen_R9_N14_IGA_NEPHROPATHY.gz
Nephrotic syndrome	Finngen_R8	372488	853	371635	Europena	finngen_R9_N14_NEPHROTICSYND	Binary classification	https://storage.googleapis.com/finngen-public-data-r9/summary_stats/finngen_R9_N14_NEPHROTICSYND.gz
Acute renal failure	Finngen_R8	369085	5908	363177	Europena	finngen_R9_N14_ACUTERENFAIL	Binary classification	https://storage.googleapis.com/finngen-public-data-r9/summary_stats/finngen_R9_N14_ACUTERENFAIL.gz
Chronic kidney disease	Finngen_R8	372250	9073	363177	Europena	finngen_R9_N14_CHRONKIDNEYDIS	Binary classification	https://storage.googleapis.com/finngen-public-data-r9/summary_stats/finngen_R9_N14_CHRONKIDNEYDIS.gz
Cystitis	Finngen_R8	346081	18080	328001	Europena	finngen_R9_N14_CYSTITIS	Binary classification	https://storage.googleapis.com/finngen-public-data-r9/summary_stats/finngen_R9_N14_CYSTITIS.gz
prostatitis	Finngen_R8	123057	3760	119297	Europena	finngen_R9_N14_PROSTATITIS	Binary classification	https://storage.googleapis.com/finngen-public-data-r9/summary_stats/finngen_R9_N14_PROSTATITIS.gz
Urethritis and urethral syndrome	Finngen_R8	328617	616	328001	Europena	finngen_R9_N14_URETHRITISANDURSYNDR	Binary classification	https://storage.googleapis.com/finngen-public-data-r9/summary_stats/finngen_R9_N14_URETHRITISANDURSYNDR.gz
Orchitis and epididymitis	Finngen_R8	121985	2688	119297	Europena	finngen_R9_N14_ORHCEPINDIDYMITIS	Binary classification	https://storage.googleapis.com/finngen-public-data-r9/summary_stats/finngen_R9_N14_ORHCEPINDIDYMITIS.gz
Malignant neoplasm of kidney	Finngen_R8	289360	2223	287137	Europena	finngen_R9_C3_KIDNEY_NOTRENALPELVIS_EXALLC	Binary classification	https://storage.googleapis.com/finngen-public-data-r9/summary_stats/finngen_R9_C3_KIDNEY_NOTRENALPELVIS_EXALLC.gz
Malignant neoplasm of prostate	Finngen_R8	133164	13216	119948	Europena	finngen_R9_C3_PROSTATE_EXALLC	Binary classification	https://storage.googleapis.com/finngen-public-data-r9/summary_stats/finngen_R9_C3_PROSTATE_EXALLC.gz
Malignant neoplasm of testis	Finngen_R8	120355	407	119948	Europena	finngen_R9_C3_TESTIS_EXALLC	Binary classification	https://storage.googleapis.com/finngen-public-data-r9/summary_stats/finngen_R9_C3_TESTIS_EXALLC.gz
Malignant neoplasm of bladder	Finngen_R8	289190	2053	287137	Europena	finngen_R9_C3_BLADDER_EXALLC	Binary classification	https://storage.googleapis.com/finngen-public-data-r9/summary_stats/finngen_R9_C3_BLADDER_EXALLC.gz

## Sheet: Table S2
Table S2.Genetic instrumental variables related to phimosis
SNP	other_allele	effect_allele	eaf	beta	se	p	chr	pos	N	R2	F
rs2071479	C	T	0.0504603	0.179518	0.0382897	2.75e-06	6	32813335	126156	0.000174208	21.9809
rs12898863	C	T	0.0517589	-0.201094	0.0419697	1.66e-06	15	36145579	126156	0.000181945	22.9572
rs34826684	T	C	0.0603861	-0.184666	0.0390772	2.29e-06	10	95576628	126156	0.000176987	22.3316
rs3130593	C	T	0.0691458	-0.166611	0.036445	4.84e-06	6	33056522	126156	0.000165635	20.899
rs9267529	A	C	0.0812063	0.155973	0.0311476	5.51e-07	6	31666793	126156	0.000198726	25.0751
rs3873444	C	T	0.0823488	-0.177782	0.0334843	1.1e-07	6	32714947	126156	0.000223403	28.1894
rs4712929	C	A	0.117922	0.123114	0.0265916	3.66e-06	6	25400168	126156	0.000169881	21.4348
rs9368571	C	G	0.150221	0.119357	0.0240505	6.95e-07	6	28709981	126156	0.000195189	24.6287
rs376877	C	G	0.180905	-0.165768	0.0236106	2.2e-12	6	33056829	126156	0.00039058	49.2925
rs236217	A	G	0.192946	0.105255	0.0220395	1.79e-06	10	118347028	126156	0.000180757	22.8074
rs16864451	G	A	0.216122	-0.108836	0.021791	5.9e-07	2	197324892	126156	0.000197696	24.945
rs7138986	G	A	0.238483	0.0934255	0.0203797	4.56e-06	12	102913583	126156	0.000166554	21.015
rs10947140	G	A	0.25811	0.101289	0.0197891	3.08e-07	6	31134366	126156	0.000207622	26.1978
rs4985030	A	C	0.264707	-0.0930985	0.0202767	4.4e-06	16	9070988	126156	0.000167075	21.0806
rs10121079	A	G	0.287541	0.0890067	0.019314	4.06e-06	9	82510804	126156	0.000168314	21.237
rs200575	A	G	0.301366	0.0894672	0.018983	2.44e-06	1	168859603	126156	0.000176041	22.2122
rs494620	G	A	0.346653	0.0882381	0.018345	1.51e-06	6	31870936	126156	0.000183354	23.135
rs9292670	A	G	0.376105	0.0878272	0.0181567	1.32e-06	5	37758497	126156	0.000185437	23.3979
rs3129845	A	G	0.400053	-0.11981	0.0181518	4.1e-11	6	32428500	126156	0.000345214	43.5652
rs7574221	T	C	0.409069	-0.0829858	0.0180332	4.19e-06	2	1487402	126156	0.000167834	21.1765
rs11931598	C	T	0.465981	0.0861024	0.0176796	1.12e-06	4	7045375	126156	0.000187973	23.718
rs13247472	G	A	0.673944	-0.0854571	0.0187047	4.91e-06	7	76920982	126156	0.00016543	20.8731
rs1150815	T	A	0.921443	0.159399	0.0341505	3.05e-06	6	579722	126156	0.000172661	21.7856
rs7463709	A	G	0.970341	0.269707	0.0561547	1.56e-06	8	63290466	126156	0.000182821	23.0678
